# Supplementary material for: Toward precision medicine using a “digital twin” approach: modeling the onset of disease-specific brain atrophy in individuals with multiple sclerosis
Source: Sci Rep. 2023 Sep 28;13:16279. doi: 10.1038/s41598-023-43618-5 (PMC10539386; doi:10.1038/s41598-023-43618-5)
Supplement: Supplementary file 2 — Supplementary Figures. [file 41598_2023_43618_MOESM2_ESM.zip]

Archive with 6 entries (6 files):
- Figure 1 43618.bmp
- Figure 2 43618.tif
- Figure 3 43618.bmp
- Figure 4 43618.bmp
- Figure 5 43618.tif
- Figure 6 43618.tif
